# Supplementary material for: Restoration of Normal NF1 Function with Antisense Morpholino Treatment of Recurrent Pathogenic Patient-Specific Variant c.1466A>G; p.Y489C
Source: J Pers Med. 2021 Dec 7;11(12):1320. doi: 10.3390/jpm11121320 (PMC8705852; doi:10.3390/jpm11121320)
Supplement: Supplementary file 1 [file jpm-11-01320-s001.zip]

Archive with 1 entries (1 files):
- jpm-1432915-supplementary.pdf
